# Supplementary material for: Data on work-related consequences of COVID-19 pandemic for employees across Europe
Source: Data Brief. 2020 Aug 18;32:106174. doi: 10.1016/j.dib.2020.106174 (PMC7434303; doi:10.1016/j.dib.2020.106174)
Supplement: Supplementary file 1 [file mmc1.xlsx]

## Sheet: Items and code book
For review only (open source code book without items from published questionnaires is available online together with the dataset)
Variables
Variable	Position	Label	Measurement Level	Missing Values	Associated variable (source of items)
ID	1	Respondent ID	Scale
StartDate	2	Time when responded started the questionnaire	Nominal
Finished	3	Did the respondent finish the questionnaire?	Scale
QLang	4	Language of questionnaire	Nominal
COrigin	5	What is your country of origin? (Where did you grow up as a child?))	Scale	-999
COrigin2	6	If you chose other, please indicate your country of origin in the box below:	Nominal
CLiving	7	In what country are you currently living?	Scale	-999
CLiving2	8	If you chose other, please indicate your country of origin in the box below:	Nominal
CWork	9	In what country are you currently working? (In which country are you currently employed?)	Scale	-999
CWork2	10	If you chose other, please indicate your country of origin in the box below:	Nominal
IritC_1	11	Please indicate how much you agree with the following statements.In the past month, during the pandemic situation: - I have difficulty relaxing after work.	Scale	-999	Irritation - cognitive (Mohr et al., 2006)
IritC_2	12	Please indicate how much you agree with the following statements.In the past month, during the pandemic situation: - Even at home I often think of my problems at work.	Scale	-999
IritC_3	13	Please indicate how much you agree with the following statements.In the past month, during the pandemic situation: - Even on my vacations I think about my problems at work.	Scale	-999
IritA_1	14	Please indicate how much you agree with the following statements.In the past month, during the pandemic situation: - I get grumpy when others approach me.	Scale	-999	Irritation - affective (Mohr et al., 2006)
IritA_2	15	Please indicate how much you agree with the following statements.In the past month, during the pandemic situation: - I anger quickly.	Scale	-999
IritA_3	16	Please indicate how much you agree with the following statements.In the past month, during the pandemic situation: - I get irritated easily, although I don´t want this to happen.	Scale	-999
APerf_1	17	In the past month during the pandemic situation…: - ...I managed to plan my work so that it was done on time.	Scale	-999	Actual task performance (IPWQ, Koopmans et al., 2014)
APerf_2	18	In the past month during the pandemic situation…: - ...My planning was optimal.	Scale	-999
APerf_3	19	In the past month during the pandemic situation…: - ...I kept in mind the results that I had to achieve in my work	Scale	-999
APerf_4	20	In the past month during the pandemic situation…: - ...I was able to separate main issues from side issues at work	Scale	-999
APerf_5	21	In the past month during the pandemic situation…: - ...I was able to perform my work well with minimal time and effort.	Scale	-999
ACommit_1	22	Answer the following 4 questions, which express your current attitude towards the organization in which you are employed. (If you are employed in more than one organization, choose the one that is most significant for you) - How committed are you to your organization	Scale	-999	Actual org. commitment (KUT, Klein et al., 2014)
ACommit_2	23	Answer the following 4 questions, which express your current attitude towards the organization in which you are employed. (If you are employed in more than one organization, choose the one that is most significant for you) - To what extent do you care about your organization	Scale	-999
ACommit_3	24	Answer the following 4 questions, which express your current attitude towards the organization in which you are employed. (If you are employed in more than one organization, choose the one that is most significant for you) - How dedicated are you to your organization	Scale	-999
ACommit_4	25	Answer the following 4 questions, which express your current attitude towards the organization in which you are employed. (If you are employed in more than one organization, choose the one that is most significant for you) - To what extent have you chosen to be committed to your organization	Scale	-999
CPerf_1	26	Now, in the time of pandemic and lockdown (in comparison to the situation before the pandemic and lockdown)...: - I manage to plan my work so that it is done on time.	Scale	-999	Change in task performance (IPWQ, Koopmans et al., 2014)
CPerf_2	27	Now, in the time of pandemic and lockdown (in comparison to the situation before the pandemic and lockdown)...: - My planning is optimal.	Scale	-999
CPerf_3	28	Now, in the time of pandemic and lockdown (in comparison to the situation before the pandemic and lockdown)...: - I keep in mind the results that I have to achieve in my work.	Scale	-999
CPerf_4	29	Now, in the time of pandemic and lockdown (in comparison to the situation before the pandemic and lockdown)...: - I am able to separate main issues from side issues at work.	Scale	-999
CPerf_5	30	Now, in the time of pandemic and lockdown (in comparison to the situation before the pandemic and lockdown)...: - I am able to perform my work well with minimal time and effort.	Scale	-999
CCommit_1	31	Now, in the time of pandemic and lockdown (in comparison to the situation before the pandemic and lockdown)…: - How committed are you to your organization?	Scale	-999	Change in org. commitment (KUT, Klein et al., 2014)
CCommit_2	32	Now, in the time of pandemic and lockdown (in comparison to the situation before the pandemic and lockdown)…: - To what extent do you care about your organization?	Scale	-999
CCommit_3	33	Now, in the time of pandemic and lockdown (in comparison to the situation before the pandemic and lockdown)…: - How dedicated are you to your organization?	Scale	-999
CCommit_4	34	Now, in the time of pandemic and lockdown (in comparison to the situation before the pandemic and lockdown)…: - To what extent have you chosen to be committed to your organization?	Scale	-999
CWorkl	35	How has the current pandemic situation changed your workload?	Scale	-999
WDiffic	36	How much has the pandemic increased the difficulty of your work? (e.g. because of the need to wear protective equipment, because of increased hygiene measures, because of the need to communicate online)	Scale	-999
Income	37	How much has your monthly income decreased as a result of the pandemic situation and lockdown?	Scale	-999
COVrisk	38	How great is the risk of becoming infected with COVID-19 in the course of your work?	Scale	-999
SocPast	39	How often did you meet in person with other people (colleagues, customers, suppliers) during the working day before the pandemic and lockdown?	Scale	-999
SocNow	40	How often do you meet in person with other people (colleagues, customers, suppliers) during the working day now in the time of the pandemic and lockdown?	Scale	-999
HOpast	41	How often did you work from home before the pandemic and lockdown?	Scale	-999
HOnow	42	How often do you work from home now in the time of the pandemic and lockdown?	Scale	-999
WIntens_1	43	In the past month during the pandemic and lockdown… Use the response scale from 1 (Not at all) to 5 (Completely) - …it is increasingly rare to have enough time for work tasks.	Scale	-999	Work intensification (Kubicek et al., 2015)
WIntens_2	44	In the past month during the pandemic and lockdown… Use the response scale from 1 (Not at all) to 5 (Completely) - …it is increasingly harder to take time for breaks.	Scale	-999
WIntens_3	45	In the past month during the pandemic and lockdown… Use the response scale from 1 (Not at all) to 5 (Completely) - …the time between the more intense work phases has decreased.	Scale	-999
WIntens_4	46	In the past month during the pandemic and lockdown… Use the response scale from 1 (Not at all) to 5 (Completely) - …one has more often to do two or three things at once (such as eating lunch, writing emails, and talking on the phone).	Scale	-999
Servant_1	47	Leader (supervisor)(Note the 7-point response scale)(Don't answer if you don't have a supervisor) - My leader can tell if something work-related is going wrong.	Scale	-999	Servant leadership (SL-7, Liden et al., 2015)
Servant_2	48	Leader (supervisor)(Note the 7-point response scale)(Don't answer if you don't have a supervisor) - My leader makes my career development a priority.	Scale	-999
Servant_3	49	Leader (supervisor)(Note the 7-point response scale)(Don't answer if you don't have a supervisor) - I would seek help from my leader if I had a personal problem.	Scale	-999
Servant_4	50	Leader (supervisor)(Note the 7-point response scale)(Don't answer if you don't have a supervisor) - My leader emphasizes the importance of giving back to the community .	Scale	-999
Servant_5	51	Leader (supervisor)(Note the 7-point response scale)(Don't answer if you don't have a supervisor) - My leader puts my best interests ahead of his/her own.	Scale	-999
Servant_6	52	Leader (supervisor)(Note the 7-point response scale)(Don't answer if you don't have a supervisor) - My leader gives me the freedom to handle difficult situations in the way that I feel is best.	Scale	-999
Servant_7	53	Leader (supervisor)(Note the 7-point response scale)(Don't answer if you don't have a supervisor) - My leader would NOT compromise ethical principles in order to achieve success.	Scale	-999
SocSup_1	54	ColleaguesUse the response scale from 1 (Not at all) to 5 (Completely) - Working with my colleagues is cooperative and helpful.	Scale	-999	Social support (Social support Scale, Hermann et al., 2012)
SocSup_2	55	ColleaguesUse the response scale from 1 (Not at all) to 5 (Completely) - My colleagues are open and friendly to me.	Scale	-999
SocSup_3	56	ColleaguesUse the response scale from 1 (Not at all) to 5 (Completely) - I experience my colleagues as conscientious and reliable.	Scale	-999
POS_1	57	Organization (where you are employed) - The organization values my contribution to its well-being.	Scale	-999	Perceived organizational support (Survey of perceived org. support, 3 items, Eisenberger et al., 2002)
POS_2	58	Organization (where you are employed) - The organization strongly considers my goals and values.	Scale	-999
POS_3	59	Organization (where you are employed) - The organization really cares about my well-being.	Scale	-999
Resil_1	60	Please indicate how much you agree with the following statements as they apply to you over the last month. If a particular situation has not occurred recently, answer according to how you think you have felt. - I am able to adapt when changes occur.	Scale	-999	Resilience (CD-RISC-10, Connor et al., 2003)
Resil_2	61	Please indicate how much you agree with the following statements as they apply to you over the last month. If a particular situation has not occurred recently, answer according to how you think you have felt. - I can dealt with whatever comes my way.	Scale	-999
Resil_3	62	Please indicate how much you agree with the following statements as they apply to you over the last month. If a particular situation has not occurred recently, answer according to how you think you have felt. - I try to see the humorous side of things whenF4000	Scale	-999
Resil_4	63	Please indicate how much you agree with the following statements as they apply to you over the last month. If a particular situation has not occurred recently, answer according to how you think you have felt. - Having to cope with stress can make me strongF40	Scale	-999
Resil_5	64	Please indicate how much you agree with the following statements as they apply to you over the last month. If a particular situation has not occurred recently, answer according to how you think you have felt. - I tend to bounce back after illness, injury oF4000	Scale	-999
Resil_6	65	Please indicate how much you agree with the following statements as they apply to you over the last month. If a particular situation has not occurred recently, answer according to how you think you have felt. - I believe I can achieve my goals, even if theF4000	Scale	-999
Resil_7	66	Please indicate how much you agree with the following statements as they apply to you over the last month. If a particular situation has not occurred recently, answer according to how you think you have felt. - Under pressure, I stay focused and think cleaF400	Scale	-999
Resil_8	67	Please indicate how much you agree with the following statements as they apply to you over the last month. If a particular situation has not occurred recently, answer according to how you think you have felt. - I am not easily discouraged by failure.	Scale	-999
Resil_9	68	Please indicate how much you agree with the following statements as they apply to you over the last month. If a particular situation has not occurred recently, answer according to how you think you have felt. - I think of myself as a strong person when deaF4000	Scale	-999
Resil_10	69	Please indicate how much you agree with the following statements as they apply to you over the last month. If a particular situation has not occurred recently, answer according to how you think you have felt. - I am able to handle unpleasant or painful feeF4000	Scale	-999
OcSEff_1	70	Please indicate how much you agree with the following statements: - I can remain calm when facing difficulties in my job because I can rely on my abilities.	Scale	-999	Occupational self-efficacy (Rigotti et al., 2006)
OcSEff_2	71	Please indicate how much you agree with the following statements: - When I am confronted with a problem in my job, I can usually find several solutions.	Scale	-999
OcSEff_3	72	Please indicate how much you agree with the following statements: - Whatever comes my way in my job, I can usually handle it.	Scale	-999
JCraftR_1	73	Please indicate how much the following statements apply: - I ask my supervisor to coach me.	Scale	-999	Job crafting - resources (Tims et al., 2012)
JCraftR_2	74	Please indicate how much the following statements apply: - I ask whether my supervisor is satisfied with my work.	Scale	-999
JCraftR_3	75	Please indicate how much the following statements apply: - I look to my supervisor for inspiration.	Scale	-999
JCraftD_1	76	Please indicate how much the following statements apply: - I make sure that my work is mentally less intense.	Scale	-999	Job crafting - demands (Tims et al., 2012)
JCraftD_2	77	Please indicate how much the following statements apply: - I try to ensure that my work is emotionally less intense.	Scale	-999
JCraftD_3	78	Please indicate how much the following statements apply: - I manage my work so that I try to minimize contact with people whose problems affect me emotionally.	Scale	-999
JCraftD_4	79	Please indicate how much the following statements apply: - I organize my work so as to minimize contact with people whose expectations are unrealistic.	Scale	-999
JCraftD_5	80	Please indicate how much the following statements apply: - I try to ensure that I do not have to make many difficult decisions at work.	Scale	-999
JCraftD_6	81	Please indicate how much the following statements apply: - I organize my work in such a way to make sure that I do not have to concentrate for too long a period at once.	Scale	-999
ReadCh_1	82	Please indicate how much you agree with the following statements: - I have a good feeling about change projects.	Scale	-999	Readiness for change (Org. change questionnaire, Bouckenooghe et al., 2009)
ReadCh_2	83	Please indicate how much you agree with the following statements: - I experience changes as positive processes.	Scale	-999
ReadCh_3	84	Please indicate how much you agree with the following statements: - I find changes refreshing.	Scale	-999
Gender	85	Please indicate your gender.	Scale	-999
Age	86	How old are you? (write the number of years)	Scale	-999
Educ	87	What is the highest level of education you have completed?	Scale	-999
NrChild	88	How many children you have? (write a number)	Scale	-999
Employers	89	How many employers have you had in your working life? (the number of organizations with which you have had a contract of employment, including your current organization)	Scale	-999
Sector	90	What kind of organization do you work for?	Scale	-999
Experience	91	How long are you with your current organization? (write a number in years, decimal numbers are possible)	Scale	-999
Workload	92	How many hours per week are you currently working?	Scale	-999
Manager	93	What is your job position?	Scale	-999
Contract	94	a. What type of work contract do you have?	Scale	-999
Tenure	95	b. What type of work contract do you have?	Scale	-999
Collar	96	What is the nature of the work you do?	Scale	-999
Satisf	97	Are you generally satisfied with your current job?	Scale	-999
IntLeave	98	Do you want to leave your job and your organization in following 3 years?	Scale	-999
xxxxx	99	Summary scores follow.....	Nominal
WIntens	100	Work intensification (Kubicek et al., 2015)	Scale	-999
APerf	101	Actual task performance (Koopmans et al., 2014)	Scale	-999
CPerf	102	Performance change (Koopmans et al., modified instructions)	Scale	-999
ACommit	103	Actual org. commitment (Klein et al., 2014)	Scale	-999
CCommit	104	Commitment change (Klein et al., 2014, modified instructions)	Scale	-999
IritC	105	Irritation - cognitive (Mohr et al., 2006)	Scale	-999
IritA	106	Irritation - affective (Mohr et al., 2006)	Scale	-999
Servant	107	Servant leadership (SL-7, Liden et al., 2015)	Scale	-999
POS	108	Perceived organizational support (Survey of perceived org. support, 3 items, Eisenberger et al., 2002)	Scale	-999
Resil	109	Resilience (CD-RISC-10, Connor et al., 2003)	Scale	-999
SocSup	110	Social support (Social support Scale, Hermann et al., 2012)	Scale	-999
OcSEff	111	Occupational self-efficacy (Rigotti et al., 2006)	Scale	-999
JCraftR	112	Job crafting - resources (Tims et al., 2012)	Scale	-999
JCraftC	113	Job crafting - demands (Tims et al., 2012)	Scale	-999
ReadCh	114	Readiness for change (Org. change questionnaire, Bouckenooghe et al., 2009)	Scale	-999
Values
Variable		Value label
Finished	0	Not finished
	1	Finished
QLang	CS	Czech
	DE	German
	EN	English
	IT	Italian
COrigin	1	Germany
	2	Austria
	3	Czech Republic
	4	Slovakia
	5	Italy
	6	Denmark
	7	USA
	8	Others
CLiving	1	Germany
	2	Austria
	3	Czech Republic
	4	Slovakia
	5	Italy
	6	Denmark
	7	USA
	8	Others
CWork	1	Germany
	2	Austria
	3	Czech Republic
	4	Slovakia
	5	Italy
	6	Denmark
	7	USA
	8	Others
IritC_1	1	Strongly disagree
	2	Somewhat disagree
	3	Partly agree, partly disagree
	4	Somewhat agree
	5	Strongly agree
IritC_2	1	Strongly disagree
	2	Somewhat disagree
	3	Partly agree, partly disagree
	4	Somewhat agree
	5	Strongly agree
IritC_3	1	Strongly disagree
	2	Somewhat disagree
	3	Partly agree, partly disagree
	4	Somewhat agree
	5	Strongly agree
IritA_1	1	Strongly disagree
	2	Somewhat disagree
	3	Partly agree, partly disagree
	4	Somewhat agree
	5	Strongly agree
IritA_2	1	Strongly disagree
	2	Somewhat disagree
	3	Partly agree, partly disagree
	4	Somewhat agree
	5	Strongly agree
IritA_3	1	Strongly disagree
	2	Somewhat disagree
	3	Partly agree, partly disagree
	4	Somewhat agree
	5	Strongly agree
APerf_1	1	Seldom
	2	Sometimes
	3	Frequently
	4	Often
	5	Always
APerf_2	1	Seldom
	2	Sometimes
	3	Frequently
	4	Often
	5	Always
APerf_3	1	Seldom
	2	Sometimes
	3	Frequently
	4	Often
	5	Always
APerf_4	1	Seldom
	2	Sometimes
	3	Frequently
	4	Often
	5	Always
APerf_5	1	Seldom
	2	Sometimes
	3	Frequently
	4	Often
	5	Always
ACommit_1	1	Not at all
	2	Slightly
	3	Moderately
	4	Quite a bit
	5	Extremely
ACommit_2	1	Not at all
	2	Slightly
	3	Moderately
	4	Quite a bit
	5	Extremely
ACommit_3	1	Not at all
	2	Slightly
	3	Moderately
	4	Quite a bit
	5	Extremely
ACommit_4	1	Not at all
	2	Slightly
	3	Moderately
	4	Quite a bit
	5	Extremely
CPerf_1	1	Significantly less often
	2	Slightly less often
	3	Similarly often
	4	Slightly more often
	5	Significantly more often
CPerf_2	1	Significantly less often
	2	Slightly less often
	3	Similarly often
	4	Slightly more often
	5	Significantly more often
CPerf_3	1	Significantly less often
	2	Slightly less often
	3	Similarly often
	4	Slightly more often
	5	Significantly more often
CPerf_4	1	Significantly less often
	2	Slightly less often
	3	Similarly often
	4	Slightly more often
	5	Significantly more often
CPerf_5	1	Significantly less often
	2	Slightly less often
	3	Similarly often
	4	Slightly more often
	5	Significantly more often
CCommit_1	1	Much less
	2	Slightly less
	3	Moderately
	4	Slightly more
	5	Much more
CCommit_2	1	Much less
	2	Slightly less
	3	Moderately
	4	Slightly more
	5	Much more
CCommit_3	1	Much less
	2	Slightly less
	3	Moderately
	4	Slightly more
	5	Much more
CCommit_4	1	Much less
	2	Slightly less
	3	Moderately
	4	Slightly more
	5	Much more
CWorkl	0	0 - I have much less work to do
	1	1
	2	2
	3	3
	4	4
	5	5 - Not at all
	6	6
	7	7
	8	8
	9	9
	10	10 - I have much more work to do
WDiffic	0	0 - Not at all
	1	1
	2	2
	3	3
	4	4
	5	5
	6	6
	7	7
	8	8
	9	9
	10	10 - Very much
Income	0	0 - It is the same or higher
	1	1
	2	2
	3	3
	4	4
	5	5 - It is the half
	6	6
	7	7
	8	8
	9	9
	10	10 - I completely lost my income
COVrisk	0	0 - No risk
	1	1
	2	2
	3	3
	4	4
	5	5 - Medium
	6	6
	7	7
	8	8
	9	9
	10	10 - Very high risk
SocPast	0	0 - Not at all
	1	1
	2	2
	3	3
	4	4
	5	5 - Half the time
	6	6
	7	7
	8	8
	9	9
	10	10 - All the time
SocNow	0	0 - Not at all
	1	1
	2	2
	3	3
	4	4
	5	5 - Half the time
	6	6
	7	7
	8	8
	9	9
	10	10 - All the time
HOpast	0	0 - Not at all
	1	1
	2	2
	3	3
	4	4
	5	5 - Half the time
	6	6
	7	7
	8	8
	9	9
	10	10 - All the time
HOnow	0	0 - Not at all
	1	1
	2	2
	3	3
	4	4
	5	5 - Half the time
	6	6
	7	7
	8	8
	9	9
	10	10 - All the time
WIntens_1	1	Not at all
	2	Rather not
	3	Partially
	4	Somewhat
	5	Completely
WIntens_2	1	Not at all
	2	Rather not
	3	Partially
	4	Somewhat
	5	Completely
WIntens_3	1	Not at all
	2	Rather not
	3	Partially
	4	Somewhat
	5	Completely
WIntens_4	1	Not at all
	2	Rather not
	3	Partially
	4	Somewhat
	5	Completely
Servant_1	1	Strongly disagree
	2	Disagree
	3	Slightly disagree
	4	Neutral
	5	Slightly agree
	6	Agree
	7	Strongly agree
Servant_2	1	Strongly disagree
	2	Disagree
	3	Slightly disagree
	4	Neutral
	5	Slightly agree
	6	Agree
	7	Strongly agree
Servant_3	1	Strongly disagree
	2	Disagree
	3	Slightly disagree
	4	Neutral
	5	Slightly agree
	6	Agree
	7	Strongly agree
Servant_4	1	Strongly disagree
	2	Disagree
	3	Slightly disagree
	4	Neutral
	5	Slightly agree
	6	Agree
	7	Strongly agree
Servant_5	1	Strongly disagree
	2	Disagree
	3	Slightly disagree
	4	Neutral
	5	Slightly agree
	6	Agree
	7	Strongly agree
Servant_6	1	Strongly disagree
	2	Disagree
	3	Slightly disagree
	4	Neutral
	5	Slightly agree
	6	Agree
	7	Strongly agree
Servant_7	1	Strongly disagree
	2	Disagree
	3	Slightly disagree
	4	Neutral
	5	Slightly agree
	6	Agree
	7	Strongly agree
SocSup_1	1	Not at all
	2	Rather not
	3	Partially
	4	Somewhat
	5	Completely
SocSup_2	1	Not at all
	2	Rather not
	3	Partially
	4	Somewhat
	5	Completely
SocSup_3	1	Not at all
	2	Rather not
	3	Partially
	4	Somewhat
	5	Completely
POS_1	1	Strongly disagree
	2	Somewhat disagree
	3	Partly agree, partly disagree
	4	Somewhat agree
	5	Strongly agree
POS_2	1	Strongly disagree
	2	Somewhat disagree
	3	Partly agree, partly disagree
	4	Somewhat agree
	5	Strongly agree
POS_3	1	Strongly disagree
	2	Somewhat disagree
	3	Partly agree, partly disagree
	4	Somewhat agree
	5	Strongly agree
Resil_1	1	Not true at all
	2	Rarely true
	3	Sometimes true
	4	Often true
	5	True nearly all the time
Resil_2	1	Not true at all
	2	Rarely true
	3	Sometimes true
	4	Often true
	5	True nearly all the time
Resil_3	1	Not true at all
	2	Rarely true
	3	Sometimes true
	4	Often true
	5	True nearly all the time
Resil_4	1	Not true at all
	2	Rarely true
	3	Sometimes true
	4	Often true
	5	True nearly all the time
Resil_5	1	Not true at all
	2	Rarely true
	3	Sometimes true
	4	Often true
	5	True nearly all the time
Resil_6	1	Not true at all
	2	Rarely true
	3	Sometimes true
	4	Often true
	5	True nearly all the time
Resil_7	1	Not true at all
	2	Rarely true
	3	Sometimes true
	4	Often true
	5	True nearly all the time
Resil_8	1	Not true at all
	2	Rarely true
	3	Sometimes true
	4	Often true
	5	True nearly all the time
Resil_9	1	Not true at all
	2	Rarely true
	3	Sometimes true
	4	Often true
	5	True nearly all the time
Resil_10	1	Not true at all
	2	Rarely true
	3	Sometimes true
	4	Often true
	5	True nearly all the time
OcSEff_1	1	Strongly disagree
	2	Somewhat disagree
	3	Partly agree, partly disagree
	4	Somewhat agree
	5	Strongly agree
OcSEff_2	1	Strongly disagree
	2	Somewhat disagree
	3	Partly agree, partly disagree
	4	Somewhat agree
	5	Strongly agree
OcSEff_3	1	Strongly disagree
	2	Somewhat disagree
	3	Partly agree, partly disagree
	4	Somewhat agree
	5	Strongly agree
JCraftR_1	1	Does not apply at all
	2	Does not apply somewhat
	3	Partly applies, partly not
	4	Somewhat applies
	5	Fully applies
JCraftR_2	1	Does not apply at all
	2	Does not apply somewhat
	3	Partly applies, partly not
	4	Somewhat applies
	5	Fully applies
JCraftR_3	1	Does not apply at all
	2	Does not apply somewhat
	3	Partly applies, partly not
	4	Somewhat applies
	5	Fully applies
JCraftD_1	1	Does not apply at all
	2	Does not apply somewhat
	3	Partly applies, partly not
	4	Somewhat applies
	5	Fully applies
JCraftD_2	1	Does not apply at all
	2	Does not apply somewhat
	3	Partly applies, partly not
	4	Somewhat applies
	5	Fully applies
JCraftD_3	1	Does not apply at all
	2	Does not apply somewhat
	3	Partly applies, partly not
	4	Somewhat applies
	5	Fully applies
JCraftD_4	1	Does not apply at all
	2	Does not apply somewhat
	3	Partly applies, partly not
	4	Somewhat applies
	5	Fully applies
JCraftD_5	1	Does not apply at all
	2	Does not apply somewhat
	3	Partly applies, partly not
	4	Somewhat applies
	5	Fully applies
JCraftD_6	1	Does not apply at all
	2	Does not apply somewhat
	3	Partly applies, partly not
	4	Somewhat applies
	5	Fully applies
ReadCh_1	1	Strongly disagree
	2	Somewhat disagree
	3	Partly agree, partly disagree
	4	Somewhat agree
	5	Strongly agree
ReadCh_2	1	Strongly disagree
	2	Somewhat disagree
	3	Partly agree, partly disagree
	4	Somewhat agree
	5	Strongly agree
ReadCh_3	1	Strongly disagree
	2	Somewhat disagree
	3	Partly agree, partly disagree
	4	Somewhat agree
	5	Strongly agree
Gender	1	Woman
	2	Man
	3	Others
Educ	1	Basic secondary/elementary education
	2	High school
	3	University
	4	Others
Sector	1	Extraction of raw materials (e.g. agriculture, mining, fishing etc.)
	2	Manufacturing, producing finished goods (e.g. the production of clothes, food, electronics, toys etc.)
	3	Service to customers (e.g. retail, banking, tourism, entertainment, IT services etc.)
	4	Public sector (e.g. working for government, local government etc.)
	5	Non-government non-profit organization (e.g. a foundation, charity, or environmental organization, the church etc.)
	6	Healthcare
	7	Education
	8	Others
Manager	1	Employed without leadership responsibility
	2	Employed with leadership responsibility
	3	Self-employed/owner
	4	Others
Contract	1	Full-time
	2	Part-time
	3	Others
Tenure	1	Permanent
	2	Non-permanent
	3	Others
Collar	1	Rather manual work ("blue-collar)
	2	Rather intellectual work ("white-collar")
	3	Balanced manual and intellectual work
Satisf	0	0 - Not at all
	1	1
	2	2
	3	3
	4	4
	5	5
	6	6
	7	7
	8	8
	9	9
	10	10 - Very much
IntLeave	0	0 - Certainly not
	1	1
	2	2
	3	3
	4	4
	5	5
	6	6
	7	7
	8	8
	9	9
	10	10 - Certainly yes
