# Supplementary material for: Data on work-related consequences of COVID-19 pandemic for employees across Europe
Source: Data Brief. 2020 Aug 18;32:106174. doi: 10.1016/j.dib.2020.106174 (PMC7434303; doi:10.1016/j.dib.2020.106174)
Supplement: Supplementary file 2 [file mmc2.xml]

<?xml version="1.0" encoding="utf-8" standalone="no"?>
<data>
  <datasets>
    <author>jak.prochazka@mail.muni.cz</author>
    <type>1</type>
    <dataset>
      <name>Data on work-related consequences of COVID-19 pandemic for employees across Europe</name>
      <caption />
      <description>The dataset include data that may be used to describe how the COVID-19 pandemic affected the work of employees in four European countries and how it influenced their job attitudes, feelings and work performance. In total, 726 respondents from Germany, the Czech Republic, Slovakia and Italy filled out an online survey in May and first days of June 2020.</description>
      <filetype>
        <name />
      </filetype>
      <filesize />
      <source>0</source>
      <sourcename>Original Data</sourcename>
      <access>
        <type>1</type>
        <name>Data available in data repository</name>
        <reponame>Mendeley Data</reponame>
        <PersistentId>10.17632/77dcsp2vcw.2</PersistentId>
        <deeplinkurl>https://data.mendeley.com/datasets/77dcsp2vcw/2</deeplinkurl>
      </access>
    </dataset>
  </datasets>
</data>
